# Supplementary material for: Lysosomal recruitment of TSC2 is a universal response to cellular stress
Source: Nat Commun. 2016 Feb 12;7:10662. doi: 10.1038/ncomms10662 (PMC4754342; doi:10.1038/ncomms10662)
Supplement: Supplementary Data 1 — Quantification of IF [raw values represent Manders' colocalization coefficient (with automatic Costes threshold) for each cell analyzed] [file ncomms10662-s2.xlsx]

## Sheet: Sheet1
Quantification of IF	[raw values represent Manders' colocalization coefficient (with automatic Costes threshold) for each cell analyzed]
Using the Coloc2 plug-in of the Fiji software
Figure
1a-b	+aa	-aa	add-back aa		+aa	-aa	add-back aa
MEFs - TSC2/LAMP2	0.169	0.497	0.019	Average	0.0898519	0.255808	0.0783333
	0.073	0.401	0.01	StDev	0.0873299	0.146036	0.0579637
	0.04	0.447	0.023	SEM	0.0168067	0.02864	0.0100902
	0.041	0.209	0.032	n	27	26	33
	0.104	0.184	0.068	ttest		1.15736e-05	0.559843
	0.048	0.166	0.07	ttest from -aa			1.86306e-06
	0.043	0.506	0.009
	0.095	0.101	0.048
	0.058	0.211	0.153
	0.041	0.057	0.182
	0.091	0.169	0.102
	0.125	0.471	0.052
	0.054	0.061	0.082
	0.039	0.427	0.107
	0.035	0.058	0.062
	0.102	0.398	0.01
	0.47	0.346	0.05
	0.067	0.294	0.215
	0.125	0.209	0.023
	0.157	0.194	0.051
	0.058	0.34	0.048
	0.046	0.151	0.119
	0.12	0.15	0.009
	0.126	0.106	0.112
	0.093	0.363	0.142
	0.002	0.135	0.136
	0.004		0.031
			0.053
			0.006
			0.134
			0.11
			0.141
			0.176
1c-d	+FBS	-FBS	-FBS +Ins		+FBS	-FBS	-FBS +Ins
MEFs - TSC2/LAMP2	0.073	0.401	0.076	Average	0.0869189	0.203324	0.111303
	0.02	0.031	0.069	StDev	0.0567907	0.120967	0.081901
	0.145	0.374	0.016	SEM	0.00933634	0.0198869	0.0142571
	0.008	0.413	0.086	n	37	37	33
	0.167	0.185	0.042	ttest		2.49793e-06	0.158025
	0.083	0.142	0.084	ttest from -FBS			0.000371149
	0.064	0.33	0.035
	0.057	0.209	0.087
	0.056	0.19	0.278
	0.156	0.03	0.055
	0.03	0.111	0.089
	0.168	0.104	0.264
	0.027	0.399	0.245
	0.063	0.23	0.044
	0	0.151	0.158
	0.057	0.253	0.197
	0.111	0.048	0.02
	0.15	0.152	0.059
	0.105	0.176	0.268
	0.036	0.17	0.072
	0.071	0.157	0.093
	0.031	0.077	0.125
	0.038	0.029	0.053
	0.078	0.174	0.149
	0.108	0.158	0.125
	0.104	0.093	0.013
	0.151	0.183	0.181
	0.065	0.213	0.088
	0.104	0.155	0.118
	0.256	0.484	0.13
	0.096	0.222	0.027
	0.169	0.209	0.036
	0.08	0.134	0.291
	0.141	0.252
	0.054	0.292
	0.093	0.477
	0.001	0.115
1e-f	Ctrl	-FBS -aa	add-back aa	add-back Ins	add-back both		Ctrl	-FBS -aa	add-back aa	add-back Ins	add-back both
MEFs - TSC2/LAMP2	0.133	0.2	0.401	0.556	0.033	Average	0.147692	0.407385	0.32672	0.361538	0.11476
	0.162	0.669	0.463	0.301	0.361	StDev	0.0872439	0.157309	0.149287	0.14777	0.101174
	0.067	0.209	0.157	0.583	0.128	SEM	0.0171099	0.0308508	0.0298575	0.0289801	0.0202348
	0.011	0.569	0.105	0.246	0.01	n	26	26	25	26	25
	0.159	0.508	0.205	0.209	0.01	ttest		6.82061e-09	6.87075e-06	1.42044e-07	0.22007
	0.092	0.249	0.02	0.22	0.059	ttest from -FBS -aa			0.0662212	0.283967	6.0554e-10
	0.088	0.396	0.371	0.464	0.156
	0.109	0.27	0.456	0.189	0.017
	0.139	0.334	0.541	0.231	0.268
	0.154	0.643	0.196	0.271	0.003
	0.17	0.198	0.236	0.547	0.132
	0.209	0.554	0.298	0.276	0.315
	0.012	0.262	0.447	0.571	0.116
	0.068	0.702	0.389	0.355	0.001
	0.1	0.394	0.147	0.229	0.082
	0.231	0.495	0.465	0.36	0.142
	0.086	0.438	0.281	0.546	0.006
	0.133	0.603	0.129	0.333	0.12
	0.198	0.587	0.523	0.496	0.24
	0.243	0.477	0.237	0.399	0.001
	0.177	0.331	0.534	0.105	0.15
	0.242	0.251	0.308	0.242	0.167
	0.209	0.333	0.481	0.239	0.076
	0.41	0.265	0.369	0.434	0.181
	0.023	0.34	0.409	0.636	0.095
	0.215	0.315		0.362
2a-b	+aa	-aa	add-back aa		+aa	-aa	add-back aa
MCF-7 - TSC2/LAMP2	0.23	0.306	0.227	Average	0.14412	0.239269	0.126
	0.214	0.099	0.167	StDev	0.0699627	0.109136	0.0664906
	0.208	0.282	0.208	SEM	0.0139925	0.0214033	0.0127961
	0.213	0.233	0.15	n	25	26	27
	0.201	0.162	0.233	ttest		0.000573732	0.343934
	0.066	0.269	0.098	ttest from -aa			4.81817e-05
	0.153	0.358	0.172
	0.128	0.058	0.146
	0.07	0.165	0.198
	0.189	0.19	0.19
	0.132	0.267	0.119
	0.162	0.364	0.149
	0.119	0.204	0.165
	0.193	0.374	0.13
	0.026	0.309	0.166
	0.158	0.477	0.124
	0.187	0.241	0.023
	0.112	0.393	0.046
	0	0.127	0.149
	0.211	0.055	0.016
	0.141	0.34	0.052
	0.078	0.279	0.086
	0.061	0.226	0.184
	0.276	0.206	0.113
	0.075	0.135	0.018
		0.102	0.043
			0.03
2c-d	+FBS	-FBS	-FBS +Ins		+FBS	-FBS	-FBS +Ins
MCF-7 - TSC2/LAMP2	0.185	0.367	0.37	Average	0.169222	0.367375	0.25728
	0	0.627	0.396	StDev	0.0839237	0.155543	0.0667817
	0.198	0.554	0.327	SEM	0.0161511	0.0274963	0.0133563
	0.158	0.635	0.243	n	27	32	25
	0.036	0.479	0.225	ttest		1.08579e-07	0.000111919
	0.164	0.371	0.208	ttest from -FBS			0.000797097
	0.15	0.043	0.249
	0.204	0.041	0.195
	0.306	0.366	0.148
	0.302	0.438	0.216
	0.3	0.148	0.189
	0.169	0.316	0.29
	0.227	0.474	0.302
	0.249	0.286	0.175
	0.116	0.267	0.155
	0.082	0.32	0.369
	0.125	0.467	0.226
	0.027	0.439	0.278
	0.091	0.176	0.302
	0.231	0.389	0.304
	0.192	0.358	0.206
	0.239	0.612	0.219
	0.249	0.168	0.277
	0.186	0.49	0.27
	0.169	0.333	0.293
	0.172	0.382
	0.042	0.367
		0.205
		0.611
		0.322
		0.284
		0.421
2e-f	+aa	-aa	add-back aa		+aa	-aa	add-back aa
NIH3T3 - TSC2/LAMP2	0.034	0.296	0.148	Average	0.214786	0.352933	0.255778
	0.088	0.208	0.215	StDev	0.122539	0.0930509	0.0899467
	0.207	0.292	0.25	SEM	0.0231577	0.0169887	0.0173103
	0.448	0.45	0.151	n	28	30	27
	0.279	0.281	0.254	ttest		1.41221e-05	0.162508
	0.219	0.475	0.34	ttest from -aa			0.000188191
	0.092	0.292	0.108
	0.03	0.304	0.206
	0.183	0.349	0.412
	0.137	0.352	0.206
	0.236	0.239	0.39
	0.145	0.437	0.268
	0.292	0.252	0.26
	0.212	0.408	0.358
	0.323	0.469	0.17
	0.208	0.407	0.214
	0.296	0.428	0.175
	0.172	0.314	0.393
	0.236	0.295	0.223
	0.028	0.323	0.307
	0.249	0.492	0.3
	0.264	0.515	0.338
	0.316	0.298	0.128
	0.001	0.389	0.235
	0.458	0.49	0.426
	0.129	0.349	0.256
	0.406	0.459	0.175
	0.326	0.276
		0.163
		0.286
2g-h	+FBS	-FBS	-FBS +Ins		+FBS	-FBS	-FBS +Ins
NIH3T3 - TSC2/LAMP2	0.49	0.498	0.412	Average	0.325308	0.539333	0.39124
	0.185	0.665	0.329	StDev	0.126188	0.143499	0.129853
	0.353	0.711	0.347	SEM	0.0247474	0.0276163	0.0259706
	0.197	0.493	0.446	n	26	27	25
	0.384	0.499	0.281	ttest		4.77543e-07	0.0721709
	0.326	0.51	0.537	ttest from -FBS			0.000281752
	0.448	0.326	0.455
	0.371	0.417	0.414
	0.252	0.452	0.322
	0.222	0.487	0.397
	0.211	0.499	0.56
	0.477	0.756	0.34
	0.479	0.507	0.338
	0.187	0.243	0.245
	0.243	0.662	0.375
	0.438	0.718	0.2
	0.253	0.728	0.184
	0.518	0.734	0.213
	0.447	0.348	0.758
	0.264	0.552	0.6
	0.068	0.595	0.423
	0.277	0.47	0.446
	0.444	0.406	0.435
	0.444	0.507	0.36
	0.356	0.64	0.364
	0.124	0.769
		0.37
3e-f	Ctrl	NaCl	2-DG	CoCl2	pH 9.4		Ctrl	NaCl	2-DG	CoCl2	pH 9.4
MEFs - TSC2/LAMP2	0.177	0.315	0.284	0.275	0.476	Average	0.126308	0.4084	0.463577	0.407923	0.442852
	0.05	0.368	0.588	0.446	0.577	StDev	0.102991	0.159365	0.141855	0.168129	0.168658
	0.08	0.146	0.579	0.347	0.519	SEM	0.0201982	0.0318729	0.02782	0.0329727	0.0324582
	0.143	0.217	0.63	0.191	0.46	n	26	25	26	26	27
	0.183	0.676	0.218	0.47	0.289	ttest		3.63102e-09	8.14212e-13	6.19083e-09	1.81538e-10
	0.361	0.347	0.568	0.167	0.578
	0.081	0.235	0.618	0.646	0.546
	0.224	0.112	0.531	0.358	0.382
	0.128	0.49	0.579	0.3	0.409
	0.065	0.492	0.55	0.659	0.562
	0.121	0.279	0.572	0.33	0.217
	0.011	0.387	0.481	0.421	0.748
	0.207	0.386	0.384	0.745	0.425
	0.069	0.526	0.453	0.263	0.472
	0.03	0.332	0.547	0.716	0.555
	0.079	0.666	0.366	0.19	0.111
	0.183	0.629	0.511	0.3	0.122
	0.177	0.678	0.485	0.38	0.43
	0.048	0.39	0.488	0.321	0.416
	0.027	0.295	0.079	0.669	0.633
	0.132	0.38	0.397	0.493	0.735
	0.001	0.421	0.341	0.429	0.318
	0.445	0.624	0.199	0.298	0.246
	0.058	0.432	0.563	0.498	0.646
	0.126	0.387	0.491	0.478	0.252
	0.078		0.551	0.216	0.506
					0.327
4a-b	Ctrl	NaCl	2-DG	CoCl2	pH 9.4		Ctrl	NaCl	2-DG	CoCl2	pH 9.4
MCF-7 - TSC2/LAMP2	0.198	0.365	0.423	0.153	0.36	Average	0.13236	0.2518	0.251296	0.251812	0.243303
	0.122	0.304	0.256	0.276	0.267	StDev	0.0632586	0.111397	0.0573148	0.0876796	0.097063
	0.182	0.358	0.216	0.248	0.448	SEM	0.0126517	0.0222794	0.0110302	0.0154997	0.0168965
	0.054	0.315	0.3	0.233	0.324	n	25	25	27	32	33
	0.107	0.409	0.191	0.286	0.329	ttest		3.79222e-05	5.15296e-09	1.82702e-07	2.47981e-06
	0.161	0.306	0.317	0.264	0.108
	0.145	0.159	0.219	0.298	0.163
	0.104	0.25	0.238	0.25	0.266
	0.13	0.364	0.266	0.368	0.323
	0.124	0.137	0.305	0.17	0.332
	0.157	0.163	0.295	0.214	0.32
	0.183	0.377	0.276	0.356	0.241
	0.066	0.314	0.292	0.239	0.08
	0.062	0.472	0.238	0.214	0.01
	0.042	0.29	0.322	0.092	0.092
	0.155	0.169	0.202	0.172	0.232
	0.197	0.063	0.24	0.315	0.139
	0.121	0.051	0.271	0.43	0.212
	0.149	0.097	0.282	0.2	0.247
	0.273	0.27	0.169	0.077	0.23
	0.02	0.161	0.217	0.31	0.19
	0.093	0.202	0.145	0.311	0.254
	0.264	0.282	0.199	0.277	0.221
	0.074	0.158	0.237	0.206	0.298
	0.126	0.259	0.185	0.485	0.335
			0.245	0.301	0.251
			0.239	0.178	0.354
				0.227	0.359
				0.244	0.319
				0.314	0.129
				0.197	0.223
				0.153	0.143
					0.23
5b-c	Ctrl	Hypoxia 16h	Hypoxia 24h		Ctrl	Hypoxia 16h	Hypoxia 24h
MEFs - TSC2/LAMP2	0.427	0.6	0.326	Average	0.4295	0.583652	0.52575
	0.427	0.578	0.631	StDev	0.121296	0.166653	0.134873
	0.333	0.706	0.461	SEM	0.0221455	0.0347495	0.0254885
	0.423	0.87	0.463	n	30	23	28
	0.302	0.409	0.344	ttest		0.000593958	0.00615617
	0.417	0.803	0.491
	0.563	0.64	0.406
	0.145	0.826	0.58
	0.457	0.584	0.496
	0.402	0.653	0.522
	0.669	0.484	0.497
	0.387	0.505	0.444
	0.465	0.266	0.407
	0.43	0.634	0.326
	0.619	0.654	0.566
	0.313	0.763	0.378
	0.324	0.375	0.555
	0.528	0.48	0.724
	0.666	0.425	0.504
	0.349	0.748	0.725
	0.495	0.604	0.771
	0.319	0.556	0.842
	0.581	0.261	0.454
	0.48		0.471
	0.436		0.515
	0.591		0.587
	0.33		0.73
	0.304		0.505
	0.324
	0.379
6a-b	+FBS	-FBS	-FBS +Ins		+FBS	-FBS	-FBS +Ins
HeLa - TSC2/LAMP2	0.634	0.47	0.419	Average	0.475767	0.466033	0.270233
	0.329	0.407	0.355	StDev	0.137467	0.0968495	0.131817
	0.365	0.391	0.273	SEM	0.025098	0.0176822	0.0240664
	0.577	0.412	0.225	n	30	30	30
	0.488	0.449	0.143	ttest		0.752485	1.92097e-07
	0.266	0.435	0.468	ttest from -FBS			2.28824e-08
	0.556	0.509	0.447
	0.355	0.372	0.387
	0.362	0.436	0.238
	0.571	0.466	0.348
	0.356	0.468	0.134
	0.647	0.315	0.163
	0.437	0.514	0.171
	0.503	0.714	0.071
	0.517	0.466	0.626
	0.532	0.405	0.224
	0.249	0.337	0.216
	0.526	0.38	0.281
	0.426	0.585	0.271
	0.372	0.515	0.126
	0.51	0.45	0.55
	0.638	0.396	0.341
	0.354	0.665	0.18
	0.291	0.485	0.141
	0.621	0.339	0.167
	0.679	0.454	0.269
	0.636	0.428	0.223
	0.672	0.469	0.256
	0.229	0.585	0.173
	0.575	0.664	0.221
6c-d	+aa	-aa	add-back aa		+aa	-aa	add-back aa
HeLa - TSC2/LAMP2	0.427	0.507	0.527	Average	0.421233	0.456103	0.468
	0.336	0.197	0.502	StDev	0.0962094	0.112682	0.144948
	0.345	0.559	0.521	SEM	0.0175654	0.0209246	0.0264637
	0.346	0.297	0.579	n	30	29	30
	0.545	0.493	0.661	ttest		0.207192	0.147137
	0.338	0.424	0.636	ttest from -aa			0.725726
	0.43	0.397	0.574
	0.342	0.547	0.464
	0.437	0.522	0.451
	0.427	0.459	0.441
	0.572	0.653	0.648
	0.364	0.368	0.582
	0.489	0.607	0.506
	0.461	0.513	0.53
	0.533	0.608	0.66
	0.332	0.431	0.588
	0.305	0.558	0.432
	0.222	0.63	0.512
	0.53	0.357	0.38
	0.632	0.471	0.546
	0.4	0.443	0.168
	0.477	0.511	0.076
	0.559	0.489	0.255
	0.454	0.393	0.521
	0.382	0.368	0.517
	0.324	0.366	0.289
	0.338	0.343	0.396
	0.33	0.239	0.425
	0.511	0.477	0.425
	0.449		0.228
6e-f	Ctrl	-FBS -aa	add-back aa	add-back Ins	add-back both		Ctrl	-FBS -aa	add-back aa	add-back Ins	add-back both
HeLa - TSC2/LAMP2	0.502	0.516	0.567	0.577	0.586	Average	0.503778	0.522679	0.525815	0.534	0.387786
	0.559	0.5	0.673	0.558	0.263	StDev	0.12751	0.110924	0.125347	0.11955	0.142864
	0.474	0.6	0.637	0.605	0.332	SEM	0.0245393	0.0209627	0.024123	0.0234456	0.0269988
	0.77	0.463	0.671	0.677	0.153	n	27	28	27	26	28
	0.444	0.364	0.598	0.6	0.225	ttest		0.560682	0.524718	0.377393	0.00247294
	0.458	0.495	0.584	0.64	0.502	ttest from -FBS -aa			0.922205	0.720355	0.000244104
	0.613	0.42	0.641	0.284	0.443
	0.527	0.553	0.435	0.491	0.412
	0.276	0.49	0.421	0.664	0.145
	0.299	0.406	0.238	0.63	0.169
	0.427	0.453	0.577	0.423	0.287
	0.739	0.582	0.476	0.517	0.329
	0.704	0.507	0.655	0.293	0.32
	0.322	0.499	0.649	0.52	0.477
	0.542	0.678	0.328	0.524	0.206
	0.637	0.666	0.558	0.689	0.198
	0.671	0.718	0.361	0.375	0.414
	0.497	0.605	0.525	0.7	0.378
	0.501	0.805	0.4	0.642	0.419
	0.364	0.364	0.506	0.42	0.579
	0.505	0.513	0.666	0.421	0.677
	0.432	0.519	0.636	0.418	0.403
	0.497	0.485	0.552	0.591	0.44
	0.376	0.491	0.432	0.426	0.459
	0.423	0.532	0.65	0.623	0.496
	0.577	0.602	0.445	0.576	0.479
	0.466	0.283	0.316		0.545
		0.526			0.522
Suppl. Fig. 4a-b	+aa	-aa	add-back aa		+aa	-aa	add-back aa
HEK293FT - TSC2/LAMP2	0.136	0.115	0.261	Average	0.122615	0.248464	0.159077
	0.05	0.177	0.082	StDev	0.0954459	0.153084	0.0778424
	0.122	0.501	0.064	SEM	0.0187185	0.0289301	0.0152661
	0.182	0.042	0.209	n	26	28	26
	0.05	0.001	0.068	ttest		0.000667039	0.137714
	0.052	0.595	0.29	ttest from -aa			0.00925041
	0.014	0.274	0.249
	0.307	0.338	0.24
	0.124	0.091	0.11
	0.159	0.206	0.187
	0.163	0.168	0.237
	0.197	0.14	0.255
	0.229	0.265	0.031
	0.349	0.21	0.216
	0.119	0.129	0.032
	0.213	0.388	0.21
	0.033	0.335	0.119
	0.073	0.336	0.211
	0.082	0.227	0.099
	0.042	0.242	0.108
	0.016	0.258	0.058
	0	0.518	0.205
	0.076	0.177	0.132
	0.268	0.095	0.11
	0	0.44	0.184
	0.132	0.164	0.169
		0.073
		0.452
Suppl. Fig. 4d-e	+FBS	-FBS	-FBS +Ins		+FBS	-FBS	-FBS +Ins
HEK293FT - TSC2/LAMP2	0.153	0.824	0.229	Average	0.131148	0.24748	0.168269
	0.213	0.157	0.259	StDev	0.0570126	0.158912	0.0680985
	0.095	0.476	0.232	SEM	0.0109721	0.0317825	0.0133552
	0.15	0.187	0.161	n	27	25	26
	0.159	0.112	0.184	ttest		0.00165879	0.0367357
	0.127	0.141	0.045	ttest from -FBS			0.0282122
	0.193	0.197	0.199
	0.09	0.414	0.009
	0.208	0.261	0.087
	0.146	0.242	0.145
	0.197	0.406	0.12
	0.208	0.089	0.204
	0.173	0.226	0.206
	0.223	0.138	0.116
	0.078	0.261	0.087
	0.125	0.429	0.222
	0.077	0.152	0.275
	0.086	0.17	0.148
	0.098	0.246	0.294
	0.138	0.111	0.179
	0.125	0.2	0.106
	0.181	0.177	0.199
	0.012	0.15	0.186
	0.031	0.196	0.172
	0.066	0.225	0.139
	0.086		0.172
	0.103
Suppl. Fig. 5a-b	+aa	-aa	add-back aa		+aa	-aa	add-back aa
Hepa1-6 - TSC2/LAMP2	0.114	0.313	0.181	Average	0.146148	0.261926	0.14812
	0.299	0.399	0.195	StDev	0.0765037	0.1357	0.054182
	0.147	0.338	0.127	SEM	0.0147232	0.0261155	0.0108364
	0.273	0.359	0.188	n	27	27	25
	0.17	0.092	0.141	ttest		0.000391929	0.914565
	0.017	0.461	0.137	ttest from -aa			0.000294522
	0.157	0.078	0.187
	0.043	0.115	0.163
	0.16	0.623	0.167
	0.19	0.252	0.1
	0.193	0.177	0.112
	0.231	0.327	0.088
	0.184	0.469	0.277
	0.074	0.347	0.159
	0.184	0.269	0.149
	0.083	0.212	0.133
	0.05	0.248	0.066
	0.069	0.173	0.145
	0.29	0.45	0.151
	0.132	0.204	0.006
	0.176	0.225	0.17
	0.082	0.228	0.219
	0.071	0.137	0.177
	0.071	0.165	0.083
	0.099	0.146	0.182
	0.171	0.167
	0.216	0.098
Suppl. Fig. 5d-e	+FBS	-FBS	-FBS +Ins		+FBS	-FBS	-FBS +Ins
Hepa1-6 - TSC2/LAMP2	0.154	0.067	0.15	Average	0.17337	0.2578	0.166885
	0.215	0.496	0.169	StDev	0.0912605	0.136907	0.114824
	0.309	0.555	0.374	SEM	0.0175631	0.0273813	0.0225189
	0.252	0.073	0.229	n	27	25	26
	0.217	0.289	0.259	ttest		0.0130177	0.821311
	0.253	0.305	0.112	ttest from -FBS			0.0135983
	0.299	0.079	0.012
	0.122	0.229	0.135
	0.157	0.271	0.057
	0.076	0.199	0.122
	0.222	0.414	0.21
	0.132	0.074	0.006
	0.182	0.241	0.253
	0.338	0.392	0.062
	0.182	0.095	0.325
	0.044	0.231	0.287
	0.05	0.274	0.162
	0.196	0.246	0.302
	0.195	0.26	0.053
	0.009	0.486	0.042
	0.334	0.266	0.203
	0.139	0.275	0.188
	0.013	0.074	0.003
	0.12	0.235	0
	0.096	0.319	0.334
	0.177		0.29
	0.198
Suppl. Fig. 6b-c	Ctrl-high	DG-high	Ctrl-low	DG-low		Ctrl-high	DG-high	Ctrl-low	DG-low
MEFs - TSC2/LAMP2	0.172	0.231	0.016	0.203	Average	0.149821	0.258769	0.15592	0.235148
	0.139	0.35	0.04	0.304	StDev	0.0760297	0.115496	0.0774376	0.101138
	0.141	0.238	0.283	0.078	SEM	0.0143683	0.0226505	0.0154875	0.0194641
	0.04	0.379	0.174	0.156	n	28	26	25	27
	0.297	0.377	0.054	0.267	ttest		0.000203986	0.774021	0.000933303
	0.066	0.243	0.16	0.346	ttest to Ctrl-low				0.00253308
	0.156	0.067	0.102	0.305	ttest to DG-high				0.432749
	0.258	0.494	0.042	0.44
	0.183	0.238	0.086	0.274
	0.154	0.255	0.211	0.266
	0.039	0.226	0.159	0.198
	0.01	0.421	0.065	0.098
	0.213	0.284	0.165	0.186
	0.152	0.069	0.238	0.221
	0.29	0.517	0.259	0.419
	0.096	0.198	0.286	0.17
	0.095	0.153	0.21	0.132
	0.243	0.262	0.179	0.148
	0.183	0.227	0.108	0.37
	0.104	0.267	0.179	0.151
	0.124	0.341	0.166	0.281
	0.186	0.234	0.111	0.194
	0.058	0.111	0.201	0.127
	0.226	0.26	0.164	0.436
	0.138	0.145	0.24	0.181
	0.173	0.141		0.22
	0.203			0.178
	0.056
Suppl. Fig. 7a-b	Ctrl	-aa	-FBS	NaCl	2-DG	CoCl2	pH 9.4		Ctrl	-aa	-FBS	NaCl	2-DG	CoCl2	pH 9.4
MEFs - TSC1/LAMP2	0.318	0.747	0.641	0.371	0.351	0.458	0.441	Average	0.212926	0.381133	0.395767	0.350333	0.307222	0.3652	0.346385
	0.227	0.296	0.21	0.298	0.285	0.624	0.391	StDev	0.0970317	0.16384	0.20906	0.0966837	0.133532	0.157381	0.0986019
	0.248	0.3	0.09	0.197	0.194	0.136	0.09	SEM	0.0186738	0.0299129	0.0381689	0.017652	0.0256983	0.0287337	0.0193374
	0.258	0.559	0.176	0.459	0.269	0.201	0.361	n	27	30	30	30	27	30	26
	0.16	0.221	0.2	0.377	0.425	0.589	0.398	ttest		1.76267e-05	9.90214e-05	1.82537e-06	0.0046799	5.06541e-05	8.13218e-06
	0.289	0.341	0.681	0.269	0.171	0.059	0.442
	0.341	0.38	0.101	0.277	0.229	0.292	0.438
	0.241	0.608	0.846	0.395	0.224	0.624	0.17
	0.08	0.603	0.485	0.511	0.283	0.082	0.43
	0.094	0.389	0.645	0.233	0.199	0.376	0.316
	0.24	0.252	0.514	0.284	0.227	0.423	0.336
	0.4	0.664	0.658	0.273	0.217	0.255	0.293
	0.028	0.321	0.451	0.443	0.343	0.26	0.32
	0.014	0.207	0.214	0.279	0.366	0.294	0.491
	0.177	0.253	0.628	0.321	0.174	0.509	0.302
	0.272	0.4	0.415	0.288	0.494	0.47	0.242
	0.236	0.345	0.056	0.495	0.33	0.317	0.405
	0.14	0.275	0.253	0.362	0.748	0.225	0.316
	0.284	0.081	0.36	0.241	0.234	0.261	0.376
	0.303	0.154	0.194	0.33	0.429	0.571	0.344
	0.194	0.181	0.374	0.586	0.328	0.225	0.25
	0.287	0.399	0.386	0.237	0.241	0.263	0.397
	0.296	0.484	0.236	0.343	0.219	0.389	0.539
	0.241	0.502	0.422	0.38	0.124	0.418	0.3
	0.086	0.489	0.375	0.32	0.542	0.406	0.381
	0.172	0.452	0.753	0.496	0.337	0.527	0.237
	0.123	0.616	0.475	0.361	0.312	0.6
		0.322	0.221	0.267		0.44
		0.212	0.473	0.335		0.375
		0.381	0.34	0.482		0.287
Suppl. Fig. 7c-d	Ctrl	NaCl	2-DG	CoCl2	pH 9.4		Ctrl	NaCl	2-DG	CoCl2	pH 9.4
MCF-7 - TSC1/LAMP2	0.077	0.406	0.615	0.577	0.291	Average	0.0726667	0.377393	0.34531	0.400143	0.315077
	0.094	0.408	0.505	0.474	0.461	StDev	0.0493886	0.0978276	0.158623	0.112575	0.128935
	0.047	0.263	0.435	0.573	0.156	SEM	0.00950483	0.0184877	0.0294556	0.0212747	0.0252862
	0.023	0.345	0.659	0.45	0.249	n	27	28	29	28	26
	0.102	0.487	0.319	0.463	0.247	ttest		9.86874e-18	2.89017e-10	1.75691e-16	3.03465e-10
	0.027	0.393	0.406	0.339	0.507
	0.087	0.413	0.526	0.475	0.024
	0.059	0.449	0.073	0.351	0.302
	0.025	0.265	0.101	0.513	0.31
	0.029	0.494	0.478	0.368	0.419
	0.081	0.431	0.588	0.34	0.333
	0.139	0.288	0.218	0.315	0.421
	0.062	0.355	0.343	0.392	0.278
	0.052	0.362	0.361	0.438	0.501
	0.229	0.384	0.283	0.338	0.364
	0.014	0.437	0.106	0.249	0.347
	0.1	0.435	0.201	0.486	0.271
	0.078	0.229	0.265	0.272	0.156
	0.024	0.292	0.321	0.137	0.112
	0.044	0.57	0.29	0.309	0.386
	0.081	0.189	0.459	0.448	0.358
	0.04	0.247	0.254	0.505	0.392
	0.151	0.219	0.229	0.237	0.322
	0.151	0.514	0.419	0.394	0.576
	0.042	0.358	0.573	0.623	0.237
	0.063	0.462	0.324	0.345	0.172
	0.041	0.468	0.252	0.469
		0.404	0.248	0.324
			0.163
Suppl. Fig. 8a-b	Ctrl	NaCl	2-DG	CoCl2	pH 9.4		Ctrl	NaCl	2-DG	CoCl2	pH 9.4
MEFs - TSC2/PMP70	0.185	0.106	0.171	0.154	0.111	Average	0.0990714	0.101321	0.127967	0.11888	0.111222
	0.055	0.207	0.075	0.124	0.04	StDev	0.0490736	0.0826595	0.0812245	0.0741964	0.0797425
	0.201	0.166	0.189	0.04	0.172	SEM	0.00927404	0.0156212	0.0148295	0.0148393	0.0153465
	0.092	0.068	0.194	0.051	0.11	n	28	28	30	25	27
	0.142	0.003	0.239	0.15	0.05	ttest		0.901997	0.105027	0.264238	0.501634
	0.188	0.034	0.113	0.131	0.073
	0.045	0.052	0.092	0.164	0.251
	0.117	0.076	0.156	0.088	0.296
	0.072	0.111	0.103	0.009	0.087
	0.027	0.055	0.035	0.073	0.039
	0.117	0.096	0.145	0.047	0.237
	0.111	0.114	0.067	0.255	0.032
	0.114	0.227	0.154	0.19	0.093
	0.043	0.151	0.001	0.159	0.075
	0.078	0.14	0.251	0.163	0.166
	0.081	0.121	0.223	0.096	0.018
	0.076	0.078	0.045	0.046	0.066
	0.095	0.01	0.004	0.044	0.171
	0.048	0.164	0.242	0.174	0.113
	0.121	0.01	0.025	0.29	0.253
	0.098	0.023	0.071	0.164	0.083
	0.088	0.385	0.235	0.099	0.001
	0.09	0.111	0.021	0.064	0.039
	0.027	0.108	0.055	0.197	0.02
	0.144	0.011	0.092	0	0.116
	0.108	0.075	0.141		0.115
	0.178	0	0.22		0.176
	0.033	0.135	0.227
			0.047
			0.206
Suppl. Fig. 12a-b	Basal	-aa	+Ins		Basal	-aa	+Ins
HeLa(ATCC) - TSC2/LAMP2	0.538	0.54	0.481	Average	0.377654	0.389	0.259138
	0.699	0.613	0.349	StDev	0.108648	0.119782	0.108872
	0.482	0.439	0.446	SEM	0.0213076	0.0239564	0.0202171
	0.488	0.513	0.354	n	26	25	29
	0.363	0.534	0.18	ttest		0.724968	0.0001785
	0.337	0.314	0.234
	0.412	0.331	0.257
	0.446	0.392	0.116
	0.405	0.494	0.155
	0.378	0.4	0.141
	0.397	0.241	0.222
	0.256	0.224	0.112
	0.456	0.331	0.304
	0.257	0.363	0.344
	0.356	0.38	0.385
	0.339	0.371	0.284
	0.403	0.253	0.077
	0.352	0.424	0.27
	0.241	0.207	0.219
	0.337	0.409	0.135
	0.309	0.365	0.121
	0.365	0.512	0.21
	0.284	0.231	0.278
	0.131	0.599	0.434
	0.402	0.245	0.247
	0.386		0.365
			0.257
			0.181
			0.357
Suppl. Fig. 12c-d	Full FBS	dFBS		Full FBS	dFBS
HeLa - TSC2/LAMP2	0.311	0.372	Average	0.366914	0.362571
	0.377	0.47	StDev	0.0966794	0.0916012
	0.452	0.614	SEM	0.0163418	0.0154834
	0.525	0.373	n	35	35
	0.485	0.325	ttest		0.847604
	0.439	0.413
	0.191	0.45
	0.448	0.596
	0.57	0.324
	0.446	0.406
	0.445	0.522
	0.416	0.26
	0.269	0.286
	0.415	0.374
	0.384	0.321
	0.42	0.376
	0.521	0.256
	0.321	0.233
	0.252	0.339
	0.308	0.301
	0.333	0.333
	0.339	0.365
	0.336	0.427
	0.36	0.286
	0.531	0.397
	0.278	0.416
	0.289	0.308
	0.301	0.399
	0.236	0.363
	0.218	0.295
	0.28	0.181
	0.288	0.287
	0.37	0.341
	0.414	0.358
	0.274	0.323
Suppl. Fig. 13a-b	Ctrl	NaCl	2-DG	CoCl2	pH 9.4		Ctrl	NaCl	2-DG	CoCl2	pH 9.4
HeLa(ATCC) - TSC2/LAMP2	0.542	0.677	0.412	0.592	0.589	Average	0.47692	0.590207	0.478259	0.484536	0.584
	0.625	0.445	0.594	0.609	0.694	StDev	0.135969	0.129609	0.104005	0.140909	0.121974
	0.583	0.471	0.485	0.486	0.606	SEM	0.0271938	0.0240679	0.0200158	0.0266294	0.0234739
	0.459	0.496	0.525	0.49	0.634	n	25	29	27	28	27
	0.464	0.659	0.588	0.611	0.57	ttest		0.00300372	0.968538	0.842208	0.00449202
	0.416	0.63	0.543	0.704	0.517
	0.73	0.578	0.501	0.654	0.642
	0.484	0.773	0.397	0.43	0.755
	0.268	0.58	0.65	0.465	0.666
	0.237	0.503	0.556	0.518	0.489
	0.352	0.668	0.22	0.311	0.542
	0.54	0.742	0.589	0.408	0.536
	0.384	0.521	0.609	0.579	0.788
	0.598	0.552	0.384	0.26	0.613
	0.367	0.465	0.501	0.277	0.39
	0.607	0.752	0.422	0.452	0.753
	0.505	0.6	0.306	0.506	0.605
	0.378	0.484	0.434	0.699	0.359
	0.265	0.738	0.394	0.526	0.405
	0.385	0.764	0.507	0.254	0.311
	0.314	0.656	0.434	0.154	0.66
	0.525	0.735	0.491	0.595	0.71
	0.644	0.416	0.411	0.44	0.573
	0.63	0.307	0.385	0.461	0.464
	0.621	0.697	0.398	0.513	0.671
		0.671	0.525	0.363	0.651
		0.523	0.652	0.639	0.575
		0.336		0.571
		0.677
Suppl. Fig. 14c-d	Ctrl	LKB1		Ctrl	LKB1
HeLa(ATCC) - TSC2/LAMP2	0.577	0.476	Average	0.475769	0.465962
	0.496	0.584	StDev	0.116857	0.125597
	0.341	0.466	SEM	0.0229175	0.0246316
	0.664	0.458	n	26	26
	0.585	0.488	ttest		0.771872
	0.505	0.257
	0.456	0.472
	0.462	0.571
	0.446	0.52
	0.248	0.383
	0.497	0.461
	0.475	0.229
	0.608	0.679
	0.217	0.296
	0.213	0.464
	0.589	0.452
	0.411	0.658
	0.449	0.332
	0.498	0.438
	0.494	0.409
	0.596	0.306
	0.594	0.47
	0.451	0.474
	0.43	0.486
	0.551	0.507
	0.517	0.779
Suppl. Fig. 14e-f	Ctrl	LKB1		Ctrl	LKB1
HeLa(ATCC) - TSC1/LAMP2	0.605	0.76	Average	0.49856	0.548071
	0.519	0.618	StDev	0.144758	0.124262
	0.609	0.594	SEM	0.0289516	0.0234832
	0.585	0.677	n	25	28
	0.517	0.413	ttest		0.190453
	0.602	0.572
	0.505	0.335
	0.608	0.566
	0.679	0.504
	0.371	0.579
	0.34	0.311
	0.326	0.651
	0.508	0.645
	0.516	0.581
	0.38	0.514
	0.394	0.502
	0.491	0.389
	0.54	0.376
	0.628	0.662
	0.583	0.542
	0.427	0.592
	0.611	0.686
	0.088	0.422
	0.747	0.446
	0.285	0.753
		0.448
		0.72
		0.488
Suppl. Fig. 15a-b	+aa	-aa	add-back aa		+aa	-aa	add-back aa
COS - TSC2/LAMP2	0.616	0.518	0.477	Average	0.428923	0.405923	0.388897
	0.545	0.53	0.471	StDev	0.123495	0.125607	0.107698
	0.619	0.417	0.484	SEM	0.0242193	0.0246336	0.019999
	0.519	0.276	0.381	n	26	26	29
	0.437	0.489	0.51	ttest		0.508606	0.208431
	0.351	0.611	0.464
	0.368	0.581	0.375
	0.494	0.578	0.337
	0.612	0.552	0.373
	0.516	0.267	0.568
	0.463	0.23	0.358
	0.574	0.526	0.59
	0.166	0.422	0.27
	0.343	0.457	0.371
	0.175	0.227	0.242
	0.501	0.358	0.338
	0.411	0.256	0.295
	0.35	0.315	0.24
	0.438	0.231	0.286
	0.289	0.458	0.528
	0.386	0.278	0.226
	0.394	0.387	0.358
	0.36	0.513	0.317
	0.34	0.432	0.223
	0.336	0.251	0.564
	0.549	0.394	0.399
			0.433
			0.324
			0.476
Suppl. Fig. 15d-e	+FBS	-FBS	-FBS +Ins		+FBS	-FBS	-FBS +Ins
COS - TSC2/LAMP2	0.637	0.471	0.538	Average	0.3555	0.4334	0.450417
	0.323	0.685	0.568	StDev	0.120781	0.123169	0.146651
	0.34	0.639	0.52	SEM	0.0246543	0.0275414	0.0299351
	0.504	0.523	0.361	n	24	20	24
	0.137	0.295	0.562	ttest		0.0413509	0.0184093
	0.225	0.449	0.565
	0.303	0.29	0.415
	0.422	0.381	0.533
	0.347	0.582	0.552
	0.297	0.248	0.088
	0.258	0.567	0.486
	0.415	0.442	0.472
	0.233	0.467	0.762
	0.23	0.422	0.564
	0.547	0.376	0.387
	0.208	0.239	0.609
	0.547	0.364	0.235
	0.375	0.474	0.407
	0.352	0.355	0.367
	0.384	0.399	0.397
	0.318		0.226
	0.29		0.465
	0.461		0.263
	0.379		0.468
Suppl. Fig. 16a-b	+aa	-aa	add-back aa		+aa	-aa	add-back aa
HepG2 - TSC2/LAMP2	0.074	0.172	0.166	Average	0.170889	0.243892	0.2333
	0.193	0.208	0.139	StDev	0.168318	0.172527	0.185019
	0.207	0.615	0.412	SEM	0.0323928	0.0283633	0.0337797
	0.48	0.314	0.076	n	27	37	30
	0.575	0.251	0.506	ttest		0.0954293	0.187855
	0.634	0.39	0.023
	0.258	0.204	0.416
	0.114	0.623	0.115
	0.017	0.149	0.1
	0.029	0.214	0.051
	0.109	0.016	0.485
	0.127	0.281	0.122
	0.073	0.485	0.257
	0.136	0.155	0.342
	0.055	0.327	0.115
	0.046	0.287	0.096
	0.145	0.203	0.203
	0.118	0.241	0.249
	0.029	0.771	0.575
	0.08	0.264	0.476
	0.408	0.204	0.764
	0.23	0.504	0.214
	0.002	0.051	0.076
	0.175	0.068	0.087
	0.056	0.136	0.103
	0.205	0.157	0.145
	0.039	0.088	0.221
		0.061	0.275
		0.041	0.009
		0.256	0.181
		0.053
		0.129
		0.332
		0.144
		0.274
		0.229
		0.127
Suppl. Fig. 16d-e	Ctrl	-FBS	-FBS +Ins		Ctrl	-FBS	-FBS +Ins
HepG2 - TSC2/LAMP2	0.124	0.1	0.328	Average	0.320128	0.320933	0.302139
	0.002	0.013	0.499	StDev	0.212745	0.21432	0.173029
	0.168	0.6	0.09	SEM	0.0340665	0.0391293	0.0288382
	0.592	0.715	0.316	n	39	30	36
	0.701	0.262	0.091	ttest		0.987668	0.688113
	0.425	0.146	0.693
	0.345	0.349	0.095
	0.317	0.306	0.431
	0.292	0.225	0.803
	0.153	0.621	0.126
	0.449	0.4	0.29
	0.535	0.379	0.187
	0.607	0.393	0.082
	0.752	0.617	0.162
	0.105	0.414	0.013
	0.082	0.467	0.301
	0.011	0.487	0.064
	0.656	0.62	0.174
	0.609	0.234	0.219
	0.166	0.008	0.306
	0.165	0.027	0.316
	0.239	0.37	0.267
	0.31	0.001	0.36
	0.191	0.06	0.364
	0.438	0.179	0.506
	0.307	0.147	0.334
	0.458	0.325	0.368
	0.245	0.403	0.299
	0.549	0.113	0.494
	0.125	0.647	0.425
	0.613		0.342
	0.289		0.369
	0.485		0.119
	0.021		0.461
	0.239		0.35
	0.082		0.233
	0.263
	0.006
	0.369
