# Supplementary material for: Lysosomal recruitment of TSC2 is a universal response to cellular stress
Source: Nat Commun. 2016 Feb 12;7:10662. doi: 10.1038/ncomms10662 (PMC4754342; doi:10.1038/ncomms10662)
Supplement: Supplementary Data 2 — Quantification of IF [p-values calculated based on raw values that represent Manders' colocalization coefficient (with automatic Costes threshold)] [file ncomms10662-s3.xlsx]

## Sheet: Sheet1
Quantification of IF	[p-values calculated based on raw values that represent Manders' colocalization coefficient (with automatic Costes threshold)]
Using the Coloc2 plug-in of the Fiji software
FIGURE PANELS
1b	Condition #1	compared to…	One-way ANOVA (Holm-Sidak all pairwise comparisons)	asterisks in figure
MEFs - TSC2/LAMP2	-aa	+aa	< 0.001	***
	add-back aa	+aa	0.66	n.s.
	add-back aa	-aa	< 0.001	***
1d	Condition #1	compared to…	One-way ANOVA (Holm-Sidak all pairwise comparisons)	asterisks in figure
MEFs - TSC2/LAMP2	-FBS	+FBS	< 0.001	***
	-FBS +Ins	+FBS	0.265	n.s.
	-FBS +Ins	-FBS	< 0.001	***
1f
MEFs - TSC2/LAMP2	Condition #1	compared to…	One-way ANOVA (Holm-Sidak pairwise comparisons to Ctrl)	asterisks in figure
	-FBS -aa	Ctrl	< 0.001	***
	add-back aa	Ctrl	< 0.001	***
	add-back Ins	Ctrl	< 0.001	***
	add-back both	Ctrl	0.374	n.s.
	add-back aa	-FBS -aa	0.085	n.s.
	add-back Ins	-FBS -aa	0.244	n.s.
	add-back both	-FBS -aa	< 0.001	***
2b	Condition #1	compared to…	One-way ANOVA (Holm-Sidak all pairwise comparisons)	asterisks in figure
MCF-7 - TSC2/LAMP2	-aa	+aa	< 0.001	***
	add-back aa	+aa	0.44	n.s.
	add-back aa	-aa	< 0.001	***
2d	Condition #1	compared to…	One-way ANOVA (Holm-Sidak all pairwise comparisons)	asterisks in figure
MCF-7 - TSC2/LAMP2	-FBS	+FBS	< 0.001	***
	-FBS +Ins	+FBS	0.006	**
	-FBS +Ins	-FBS	< 0.001	***
2f	Condition #1	compared to…	One-way ANOVA (Holm-Sidak all pairwise comparisons)	asterisks in figure
NIH3T3 - TSC2/LAMP2	-aa	+aa	< 0.001	***
	add-back aa	+aa	0.143	n.s.
	add-back aa	-aa	0.001	***
2h	Condition #1	compared to…	One-way ANOVA (Holm-Sidak all pairwise comparisons)	asterisks in figure
NIH3T3 - TSC2/LAMP2	-FBS	+FBS	< 0.001	***
	-FBS +Ins	+FBS	0.082	n.s.
	-FBS +Ins	-FBS	< 0.001	***
3f	Condition #1	compared to…	One-way ANOVA (Holm-Sidak pairwise comparisons to Ctrl)	asterisks in figure
MEFs - TSC2/LAMP2	NaCl	Ctrl	< 0.001	***
	2-DG	Ctrl	< 0.001	***
	CoCl2	Ctrl	< 0.001	***
	pH9.4	Ctrl	< 0.001	***
4b	Condition #1	compared to…	One-way ANOVA (Holm-Sidak pairwise comparisons to Ctrl)	asterisks in figure
MCF-7 - TSC2/LAMP2	NaCl	Ctrl	< 0.001	***
	2-DG	Ctrl	< 0.001	***
	CoCl2	Ctrl	< 0.001	***
	pH9.4	Ctrl	< 0.001	***
5c	Condition #1	compared to…	One-way ANOVA (Holm-Sidak pairwise comparisons to Ctrl)	asterisks in figure
MEFs - TSC2/LAMP2	Hypoxia 16h	Ctrl	< 0.001	***
	Hypoxia 24h	Ctrl	0.011	*
6b	Condition #1	compared to…	One-way ANOVA (Holm-Sidak all pairwise comparisons)	asterisks in figure
HeLa - TSC2/LAMP2	-FBS	+FBS	0.761	n.s.
	-FBS +Ins	+FBS	< 0.001	***
	-FBS +Ins	-FBS	< 0.001	***
6d	Condition #1	compared to…	One-way ANOVA	asterisks in figure
HeLa - TSC2/LAMP2	-aa	+aa	ANOVA did not show any overall difference (p=0.296). Post-hoc pairwise comparisons could hence not be performed.	n.s.
	add-back aa	+aa		n.s.
	add-back aa	-aa		n.s.
6f	Condition #1	compared to…	One-way ANOVA (Holm-Sidak all pairwise comparisons)	asterisks in figure
HeLa - TSC2/LAMP2	-FBS -aa	Ctrl	0.968	n.s.
	add-back aa	Ctrl	0.975	n.s.
	add-back Ins	Ctrl	0.945	n.s.
	add-back both	Ctrl	0.006	**
	add-back aa	-FBS -aa	0.926	n.s.
	add-back Ins	-FBS -aa	0.983	n.s.
	add-back both	-FBS -aa	< 0.001	***
Suppl. Fig. 4b	Condition #1	compared to…	One-way ANOVA (Holm-Sidak all pairwise comparisons)	asterisks in figure
HEK293FT - TSC2/LAMP2	-aa	+aa	< 0.001	***
	add-back aa	+aa	0.255	n.s.
	add-back aa	-aa	0.011	*
Suppl. Fig. 4e	Condition #1	compared to…	One-way ANOVA (Holm-Sidak all pairwise comparisons)	asterisks in figure
HEK293FT - TSC2/LAMP2	-FBS	+FBS	< 0.001	***
	-FBS +Ins	+FBS	0.197	n.s.
	-FBS +Ins	-FBS	0.016	*
Suppl. Fig. 5b	Condition #1	compared to…	One-way ANOVA (Holm-Sidak all pairwise comparisons)	asterisks in figure
Hepa1-6 - TSC2/LAMP2	-aa	+aa	< 0.001	***
	add-back aa	+aa	0.941	n.s.
	add-back aa	-aa	< 0.001	***
Suppl. Fig. 5e	Condition #1	compared to…	One-way ANOVA (Holm-Sidak all pairwise comparisons)	asterisks in figure
Hepa1-6 - TSC2/LAMP2	-FBS	+FBS	0.02	*
	-FBS +Ins	+FBS	0.838	n.s.
	-FBS +Ins	-FBS	0.018	*
Suppl. Fig. 6c	Condition #1	compared to…	Two-way ANOVA / Post-hoc one-way ANOVA	asterisks in figure
MEFs - TSC2/LAMP2	DG-high	Ctrl-high	< 0.001	***	Note: A two-way ANOVA with factors “Glucose level” and “2-DG” was performed, showing that the “Glucose level”factor (p=0.632) and the interaction between the two factors (p=0.418) is not significant, whereas the "2-DG" factor over control is (p<0.001). Post-hoc one-way ANOVA was then performed to obtain all pairwise comparisons (shown here).
	Ctrl-low	Ctrl-high	0.814	n.s.
	DG-low	Ctrl-high	0.004	**
	DG-low	Ctrl-low	0.009	**
	DG-low	DG-high	0.593	n.s.
Suppl. Fig. 7b	Condition #1	compared to…	One-way ANOVA (Holm-Sidak pairwise comparisons to Ctrl)	asterisks in figure
MEFs - TSC1/LAMP2	-aa	Ctrl	< 0.001	***
	-FBS	Ctrl	< 0.001	***
	NaCl	Ctrl	0.001	***
	2-DG	Ctrl	0.017	*
	CoCl2	Ctrl	< 0.001	***
	pH9.4	Ctrl	0.002	**
Suppl. Fig. 7d	Condition #1	compared to…	One-way ANOVA (Holm-Sidak pairwise comparisons to Ctrl)	asterisks in figure
MCF-7 - TSC1/LAMP2	NaCl	Ctrl	< 0.001	***
	2-DG	Ctrl	< 0.001	***
	CoCl2	Ctrl	< 0.001	***
	pH9.4	Ctrl	< 0.001	***
Suppl. Fig. 8b	Condition #1	compared to…	One-way ANOVA	asterisks in figure
MEFs - TSC2/PMP70	NaCl	Ctrl	ANOVA did not show any overall difference (p=0.558). Post-hoc pairwise comparisons could hence not be performed.	n.s.
	2-DG	Ctrl		n.s.
	CoCl2	Ctrl		n.s.
	pH9.4	Ctrl		n.s.
Suppl. Fig. 12b	Condition #1	compared to…	One-way ANOVA (Holm-Sidak pairwise comparisons to Ctrl)	asterisks in figure
HeLa(ATCC) - TSC2/LAMP2	-aa	Basal	0.719	n.s.
	+Ins	Basal	< 0.001	***
Suppl. Fig. 12d	Condition #1	compared to…	unpaired Student's t-test	asterisks in figure
HeLa - TSC2/LAMP2	dFBS	Full FBS	0.848	n.s.
Suppl. Fig. 13b	Condition #1	compared to…	One-way ANOVA (Holm-Sidak pairwise comparisons to Ctrl)	asterisks in figure
HeLa(ATCC) - TSC2/LAMP2	NaCl	Ctrl	0.006	**
	2-DG	Ctrl	0.97	n.s.
	CoCl2	Ctrl	0.97	n.s.
	pH9.4	Ctrl	0.009	**
Suppl. Fig. 14d	Condition #1	compared to…	unpaired Student's t-test	asterisks in figure
HeLa(ATCC) - TSC2/LAMP2	LKB1	Ctrl	0.772	n.s.
Suppl. Fig. 14f	Condition #1	compared to…	unpaired Student's t-test	asterisks in figure
HeLa(ATCC) - TSC1/LAMP2	LKB1	Ctrl	0.19	n.s.
Suppl. Fig. 15b	Condition #1	compared to…	One-way ANOVA	asterisks in figure
COS - TSC2/LAMP2	-aa	+aa	ANOVA did not show any overall difference (p=0.462). Post-hoc pairwise comparisons could hence not be performed.	n.s.
	add-back aa	+aa		n.s.
	add-back aa	-aa		n.s.
Suppl. Fig. 15e	Condition #1	compared to…	One-way ANOVA (Holm-Sidak all pairwise comparisons)	asterisks in figure
COS - TSC2/LAMP2	-FBS	+FBS	0.105	n.s.
	-FBS +Ins	+FBS	0.043	*
	-FBS +Ins	-FBS	0.67	n.s.
Suppl. Fig. 16b	Condition #1	compared to…	One-way ANOVA	asterisks in figure
HepG2 - TSC2/LAMP2	-aa	+aa	ANOVA did not show any overall difference (p=0.232). Post-hoc pairwise comparisons could hence not be performed.	n.s.
	add-back aa	+aa		n.s.
	add-back aa	-aa		n.s.
Suppl. Fig. 16e	Condition #1	compared to…	One-way ANOVA	asterisks in figure
HepG2 - TSC2/LAMP2	-FBS	+FBS	ANOVA did not show any overall difference (p=0.906). Post-hoc pairwise comparisons could hence not be performed.	n.s.
	-FBS +Ins	+FBS		n.s.
	-FBS +Ins	-FBS		n.s.
